# Supplementary material for: The Interplay Between Carotid Intima-Media Thickness and Selected Serum Biomarkers in Various Stages of Chronic Kidney Disease
Source: Biomedicines. 2025 Feb 1;13(2):335. doi: 10.3390/biomedicines13020335 (PMC11853316; doi:10.3390/biomedicines13020335)
Supplement: Supplementary file 1 [file biomedicines-13-00335-s001.zip]

Archive with 1 entries (1 files):
- biomedicines-3368384-supplementary.xlsx
