# Supplementary material for: The Interplay Between Carotid Intima-Media Thickness and Selected Serum Biomarkers in Various Stages of Chronic Kidney Disease
Source: Biomedicines. 2025 Feb 1;13(2):335. doi: 10.3390/biomedicines13020335 (PMC11853316; doi:10.3390/biomedicines13020335)
Supplement: Supplementary file 1 [file biomedicines-13-00335-s001.zip › biomedicines-3368384-supplementary.xlsx]

## Sheet: Table S1. Only CKD
	age			BMI			glucose			urea			creatinine			eGFR			uric_acid			hsCRP			iron			UIBC			TIBC			ferritin			total_cholesterol			HDL_C			LDL_C			TG			total_protein
Predictors	Estimates	CI	p	Estimates	CI	p	Estimates	CI	p	Estimates	CI	p	Estimates	CI	p	Estimates	CI	p	Estimates	CI	p	Estimates	CI	p	Estimates	CI	p	Estimates	CI	p	Estimates	CI	p	Estimates	CI	p	Estimates	CI	p	Estimates	CI	p	Estimates	CI	p	Estimates	CI	p	Estimates
(Intercept)	60.93	56.12 – 65.74	<0.001	28.19	26.85 – 29.53	<0.001	78.72	75.34 – 82.11	<0.001	37.52	27.29 – 47.74	<0.001	1.02	0.36 – 1.69	0.003	76.49	71.19 – 81.80	<0.001	5.94	5.38 – 6.50	<0.001	2.94	1.14 – 4.74	0.001	102.14	91.68 – 112.59	<0.001	195.86	175.26 – 216.47	<0.001	296.55	275.18 – 317.93	<0.001	107.70	-87.19 – 302.59	0.277	211.72	195.37 – 228.08	<0.001	63.55	57.08 – 70.02	<0.001	149.36	134.19 – 164.52	<0.001	150.00	131.52 – 168.48	<0.001	6.61
study group [ESRD]	-4.97	-10.40 – 0.46	0.073	-5.09	-6.60 – -3.57	<0.001	2.19	-1.63 – 6.01	0.260	64.32	52.77 – 75.87	<0.001	6.67	5.92 – 7.42	<0.001	-69.41	-75.40 – -63.43	<0.001	-0.06	-0.69 – 0.58	0.860	6.22	4.19 – 8.25	<0.001	-20.44	-32.24 – -8.64	0.001	-68.52	-91.78 – -45.27	<0.001	-86.28	-110.40 – -62.16	<0.001	771.51	551.57 – 991.45	<0.001	-35.64	-54.10 – -17.18	<0.001	-14.60	-21.90 – -7.30	<0.001	-52.62	-69.73 – -35.51	<0.001	-14.20	-35.05 – 6.65	0.181	-0.10
study group [CARD]	-1.09	-7.52 – 5.33	0.738	-0.03	-1.82 – 1.76	0.973	9.19	4.67 – 13.72	<0.001	5.10	-8.55 – 18.76	0.462	-0.17	-1.06 – 0.72	0.710	19.72	12.64 – 26.81	<0.001	-0.62	-1.37 – 0.13	0.104	2.32	-0.08 – 4.72	0.058	10.89	-3.07 – 24.85	0.126	1.98	-25.54 – 29.50	0.888	14.31	-14.23 – 42.86	0.324	7.30	-252.99 – 267.59	0.956	-20.56	-42.41 – 1.29	0.065	-18.58	-27.22 – -9.94	<0.001	-44.77	-65.02 – -24.52	<0.001	-11.18	-35.86 – 13.49	0.373	0.10
study group [PRE-DIAL]	1.71	-4.38 – 7.81	0.580	-2.74	-4.44 – -1.04	0.002	4.73	0.44 – 9.02	0.031	60.91	47.90 – 73.91	<0.001	1.56	0.72 – 2.40	<0.001	-52.76	-59.48 – -46.05	<0.001	1.05	0.34 – 1.76	0.004	4.99	2.71 – 7.27	<0.001	-18.54	-31.78 – -5.30	0.006	-24.84	-50.94 – 1.26	0.062	-23.89	-50.96 – 3.19	0.083	279.39	32.55 – 526.23	0.027	-13.66	-34.38 – 7.06	0.195	-18.01	-26.20 – -9.82	<0.001	-26.73	-45.93 – -7.52	0.007	-5.63	-29.03 – 17.78	0.636	0.14
study group [HV]	0.62	-6.08 – 7.31	0.856	-3.08	-4.94 – -1.21	0.001	-0.82	-5.53 – 3.89	0.732	-10.31	-24.54 – 3.92	0.155	-0.41	-1.34 – 0.52	0.385	36.58	29.20 – 43.96	<0.001	-0.02	-0.80 – 0.76	0.967	-0.98	-3.48 – 1.52	0.441	9.60	-4.94 – 24.15	0.195	2.46	-26.21 – 31.13	0.866	14.48	-15.25 – 44.22	0.338	-1.97	-273.10 – 269.17	0.989	-35.56	-58.32 – -12.81	0.002	5.35	-3.65 – 14.35	0.243	-62.51	-83.61 – -41.41	<0.001	-43.14	-68.85 – -17.44	0.001	0.19
Observations	251			251			251			249			251			251			251			251			251			251			251			251			251			251			251			251			251
R2 / R2 adjusted	0.044 / 0.028			0.241 / 0.229			0.100 / 0.085			0.569 / 0.562			0.755 / 0.751			0.896 / 0.894			0.102 / 0.088			0.241 / 0.229			0.186 / 0.173			0.245 / 0.232			0.366 / 0.356			0.305 / 0.293			0.076 / 0.061			0.186 / 0.172			0.172 / 0.158			0.054 / 0.038			0.057 / 0.042
Deviance	42563.395			3302.002			21101.412			190746.187			815.707			51724.858			577.402			5954.806			200942.226			780780.002			840050.197			69845510.726			492050.062			76933.536			422870.770			627788.855			55.686
AIC	2012.765			1371.092			1836.649			2372.302			1020.136			2061.696			933.412			1519.099			2402.322			2742.999			2761.364			3870.929			2627.109			2161.343			2589.079			2688.258			346.370
log-Likelihood	-1000.382			-679.546			-912.325			-1180.151			-504.068			-1024.848			-460.706			-753.549			-1195.161			-1365.499			-1374.682			-1929.465			-1307.554			-1074.672			-1288.539			-1338.129			-167.185
Table S1: General linear models (GLMs) results showing the sole effect of chronic kidney disease (CKD) on analyzed serum biomarkers.
[truncated: 104 more columns]

## Sheet: Table S2. Only CVD
	age			BMI			glucose			urea			creatinine			eGFR			uric_acid			hsCRP			iron			UIBC			TIBC			ferritin			total_cholesterol			HDL_C			LDL_C			TG			total_protein
Predictors	Estimates	CI	p	Estimates	CI	p	Estimates	CI	p	Estimates	CI	p	Estimates	CI	p	Estimates	CI	p	Estimates	CI	p	Estimates	CI	p	Estimates	CI	p	Estimates	CI	p	Estimates	CI	p	Estimates	CI	p	Estimates	CI	p	Estimates	CI	p	Estimates	CI	p	Estimates	CI	p	Estimates
(Intercept)	60.80	58.92 – 62.67	<0.001	25.43	24.83 – 26.03	<0.001	81.13	79.75 – 82.52	<0.001	70.06	64.12 – 75.99	<0.001	3.41	2.90 – 3.91	<0.001	52.25	46.11 – 58.38	<0.001	5.96	5.73 – 6.19	<0.001	6.16	5.36 – 6.95	<0.001	95.15	90.65 – 99.64	<0.001	173.70	164.82 – 182.58	<0.001	271.96	261.92 – 282.00	<0.001	411.04	321.56 – 500.52	<0.001	188.23	181.58 – 194.88	<0.001	54.24	51.50 – 56.98	<0.001	108.50	101.99 – 115.02	<0.001	136.28	128.84 – 143.71	<0.001	6.67
elevated IMT	-6.75	-10.47 – -3.03	<0.001	-1.15	-2.34 – 0.03	0.056	2.65	-0.10 – 5.40	0.059	22.31	10.42 – 34.21	<0.001	2.57	1.58 – 3.57	<0.001	-30.33	-42.47 – -18.18	<0.001	0.23	-0.23 – 0.69	0.319	2.26	0.69 – 3.84	0.005	-9.40	-18.30 – -0.49	0.039	-42.87	-60.45 – -25.29	<0.001	-49.07	-68.95 – -29.18	<0.001	300.96	123.75 – 478.16	0.001	-6.25	-19.41 – 6.92	0.351	-9.32	-14.75 – -3.89	0.001	-3.13	-16.04 – 9.78	0.633	-1.28	-16.00 – 13.45	0.864	-0.14
Observations	251			251			251			249			251			251			251			251			251			251			251			251			251			251			251			251			251
R2 / R2 adjusted	0.049 / 0.045			0.015 / 0.011			0.014 / 0.010			0.052 / 0.049			0.095 / 0.091			0.089 / 0.085			0.004 / -0.000			0.031 / 0.027			0.017 / 0.013			0.085 / 0.081			0.087 / 0.083			0.043 / 0.039			0.003 / -0.001			0.044 / 0.040			0.001 / -0.003			0.000 / -0.004			0.016 / 0.012
Deviance	42341.137			4289.361			23112.595			419230.442			3019.299			451417.109			640.517			7605.704			242648.787			945912.339			1210193.892			96109993.021			530670.097			90328.780			510006.383			663385.691			58.121
AIC	2005.451			1430.756			1853.500			2562.383			1342.626			2599.475			953.450			1574.519			2443.660			2785.155			2846.998			3945.050			2640.074			2195.633			2630.105			2696.102			351.113
log-Likelihood	-999.725			-712.378			-923.750			-1278.192			-668.313			-1296.738			-473.725			-784.259			-1218.830			-1389.577			-1420.499			-1969.525			-1317.037			-1094.816			-1312.053			-1345.051			-172.557
Table S2: General linear models (GLMs) results showing the sole effect of elevated intima-media thickness (IMT) on analyzed serum biomarkers.
[truncated: 104 more columns]

## Sheet: Table S3. Independent effects
	age			BMI			glucose			urea			creatinine			eGFR			uric_acid			hsCRP			iron			UIBC			TIBC			ferritin			total_cholesterol			HDL_C			LDL_C			TG			total_protein
Predictors	Estimates	CI	p	Estimates	CI	p	Estimates	CI	p	Estimates	CI	p	Estimates	CI	p	Estimates	CI	p	Estimates	CI	p	Estimates	CI	p	Estimates	CI	p	Estimates	CI	p	Estimates	CI	p	Estimates	CI	p	Estimates	CI	p	Estimates	CI	p	Estimates	CI	p	Estimates	CI	p	Estimates
(Intercept)	60.93	56.19 – 65.67	<0.001	28.19	26.85 – 29.53	<0.001	78.72	75.35 – 82.10	<0.001	37.52	27.27 – 47.77	<0.001	1.02	0.36 – 1.69	0.003	76.49	71.18 – 81.80	<0.001	5.94	5.38 – 6.50	<0.001	2.94	1.13 – 4.74	0.002	102.14	91.66 – 112.61	<0.001	195.86	175.50 – 216.23	<0.001	296.55	275.36 – 317.75	<0.001	107.70	-87.45 – 302.84	0.278	211.72	195.33 – 228.12	<0.001	63.55	57.10 – 70.00	<0.001	149.36	134.18 – 164.54	<0.001	150.00	131.50 – 168.50	<0.001	6.61
study group [ESRD]	-2.64	-8.23 – 2.95	0.353	-5.10	-6.68 – -3.51	<0.001	1.31	-2.67 – 5.29	0.518	64.49	52.40 – 76.57	<0.001	6.54	5.76 – 7.32	<0.001	-68.90	-75.16 – -62.64	<0.001	-0.17	-0.83 – 0.49	0.607	6.19	4.06 – 8.31	<0.001	-19.99	-32.34 – -7.65	0.002	-59.35	-83.35 – -35.35	<0.001	-77.98	-102.96 – -53.00	<0.001	751.09	521.10 – 981.08	<0.001	-35.42	-54.74 – -16.11	<0.001	-12.82	-20.42 – -5.22	0.001	-54.30	-72.19 – -36.40	<0.001	-12.42	-34.23 – 9.39	0.263	-0.07
study group [CARD]	0.30	-6.10 – 6.71	0.926	-0.04	-1.85 – 1.78	0.967	8.67	4.10 – 13.23	<0.001	5.20	-8.64 – 19.05	0.460	-0.25	-1.15 – 0.65	0.590	20.03	12.85 – 27.21	<0.001	-0.69	-1.45 – 0.07	0.074	2.30	-0.13 – 4.74	0.064	11.16	-2.99 – 25.31	0.122	7.48	-20.04 – 34.99	0.593	19.29	-9.34 – 47.93	0.186	-4.94	-268.59 – 258.71	0.971	-20.43	-42.58 – 1.71	0.070	-17.51	-26.22 – -8.80	<0.001	-45.78	-66.29 – -25.26	<0.001	-10.12	-35.12 – 14.88	0.426	0.12
study group [PRE-DIAL]	3.15	-2.94 – 9.24	0.309	-2.75	-4.47 – -1.02	0.002	4.19	-0.15 – 8.53	0.058	61.00	47.82 – 74.19	<0.001	1.48	0.63 – 2.34	0.001	-52.45	-59.27 – -45.63	<0.001	0.98	0.26 – 1.70	0.008	4.97	2.66 – 7.29	<0.001	-18.27	-31.71 – -4.82	0.008	-19.19	-45.33 – 6.96	0.150	-18.77	-45.98 – 8.44	0.175	266.81	16.29 – 517.32	0.037	-13.53	-34.57 – 7.51	0.207	-16.91	-25.19 – -8.64	<0.001	-27.76	-47.25 – -8.27	0.005	-4.53	-28.28 – 19.22	0.708	0.16
study group [HV]	0.62	-5.98 – 7.22	0.854	-3.08	-4.94 – -1.21	0.001	-0.82	-5.52 – 3.88	0.731	-10.31	-24.56 – 3.95	0.156	-0.41	-1.34 – 0.52	0.385	36.58	29.19 – 43.97	<0.001	-0.02	-0.80 – 0.76	0.967	-0.98	-3.49 – 1.53	0.442	9.60	-4.97 – 24.18	0.195	2.46	-25.87 – 30.79	0.864	14.48	-15.01 – 43.97	0.334	-1.97	-273.46 – 269.52	0.989	-35.56	-58.37 – -12.76	0.002	5.35	-3.62 – 14.32	0.241	-62.51	-83.63 – -41.39	<0.001	-43.14	-68.88 – -17.40	0.001	0.19
elevated IMT	-5.75	-9.72 – -1.77	0.005	0.03	-1.09 – 1.15	0.959	2.17	-0.66 – 5.00	0.132	-0.41	-9.09 – 8.27	0.926	0.32	-0.24 – 0.88	0.260	-1.26	-5.71 – 3.18	0.576	0.29	-0.18 – 0.75	0.231	0.08	-1.43 – 1.58	0.922	-1.10	-9.87 – 7.67	0.805	-22.61	-39.66 – -5.56	0.010	-20.46	-38.21 – -2.72	0.024	50.33	-113.06 – 213.72	0.545	-0.53	-14.25 – 13.20	0.940	-4.38	-9.78 – 1.02	0.111	4.14	-8.57 – 16.85	0.522	-4.38	-19.88 – 11.11	0.578	-0.08
Observations	251			251			251			249			251			251			251			251			251			251			251			251			251			251			251			251			251
R2 / R2 adjusted	0.074 / 0.056			0.241 / 0.226			0.108 / 0.090			0.569 / 0.560			0.757 / 0.752			0.896 / 0.894			0.107 / 0.089			0.241 / 0.226			0.186 / 0.170			0.265 / 0.250			0.379 / 0.366			0.306 / 0.291			0.076 / 0.057			0.194 / 0.178			0.173 / 0.156			0.055 / 0.036			0.062 / 0.043
Deviance	41197.923			3301.966			20906.125			190739.417			811.489			51658.878			574.024			5954.572			200892.319			759628.994			822726.335			69740735.798			492038.510			76139.584			422162.308			626994.039			55.388
AIC	2006.580			1373.089			1836.316			2374.293			1020.835			2063.375			933.939			1521.089			2404.260			2738.105			2758.134			3872.553			2629.103			2160.740			2590.658			2689.940			347.025
log-Likelihood	-996.290			-679.545			-911.158			-1180.146			-503.418			-1024.688			-459.970			-753.545			-1195.130			-1362.053			-1372.067			-1929.276			-1307.551			-1073.370			-1288.329			-1337.970			-166.512
Table S3: General linear models (GLMs) results showing the additive effect of CKD and elevated IMT on analyzed serum biomarkers.
[truncated: 104 more columns]

## Sheet: Table S4. Combined effects
	age			BMI			glucose			urea			creatinine			eGFR			uric_acid			hsCRP			iron			UIBC			TIBC			ferritin			total_cholesterol			HDL_C			LDL_C			TG			total_protein
Predictors	Estimates	CI	p	Estimates	CI	p	Estimates	CI	p	Estimates	CI	p	Estimates	CI	p	Estimates	CI	p	Estimates	CI	p	Estimates	CI	p	Estimates	CI	p	Estimates	CI	p	Estimates	CI	p	Estimates	CI	p	Estimates	CI	p	Estimates	CI	p	Estimates	CI	p	Estimates	CI	p	Estimates
(Intercept)	60.93	56.21 – 65.65	<0.001	28.19	26.85 – 29.53	<0.001	78.72	75.34 – 82.10	<0.001	37.52	27.46 – 47.57	<0.001	1.02	0.35 – 1.69	0.003	76.49	71.17 – 81.81	<0.001	5.94	5.37 – 6.50	<0.001	2.94	1.13 – 4.74	0.002	102.14	91.63 – 112.65	<0.001	195.86	175.44 – 216.28	<0.001	296.55	275.29 – 317.81	<0.001	107.70	-88.21 – 303.61	0.280	211.72	195.30 – 228.14	<0.001	63.55	57.10 – 70.01	<0.001	149.36	134.12 – 164.60	<0.001	150.00	131.43 – 168.57	<0.001	6.61
study group [ESRD]	-2.71	-8.41 – 2.99	0.350	-5.36	-6.98 – -3.74	<0.001	0.72	-3.36 – 4.81	0.729	68.64	56.49 – 80.80	<0.001	6.56	5.75 – 7.36	<0.001	-69.67	-76.10 – -63.24	<0.001	-0.10	-0.77 – 0.58	0.780	6.10	3.92 – 8.28	<0.001	-19.60	-32.30 – -6.89	0.003	-59.23	-83.91 – -34.55	<0.001	-77.14	-102.83 – -51.45	<0.001	742.15	505.41 – 978.90	<0.001	-33.55	-53.39 – -13.71	0.001	-13.47	-21.27 – -5.67	0.001	-53.51	-71.93 – -35.09	<0.001	-13.25	-35.70 – 9.19	0.246	-0.06
study group [CARD]	-1.54	-8.27 – 5.20	0.653	0.31	-1.60 – 2.23	0.747	8.99	4.17 – 13.81	<0.001	3.55	-10.80 – 17.90	0.626	-0.17	-1.13 – 0.78	0.718	20.72	13.13 – 28.31	<0.001	-0.77	-1.57 – 0.03	0.059	2.74	0.16 – 5.31	0.038	10.00	-4.99 – 25.00	0.190	4.10	-25.04 – 33.24	0.782	15.56	-14.77 – 45.89	0.313	5.06	-274.46 – 284.58	0.972	-24.37	-47.80 – -0.94	0.042	-18.05	-27.26 – -8.84	<0.001	-46.51	-68.26 – -24.77	<0.001	-9.96	-36.46 – 16.54	0.460	0.09
study group [PRE-DIAL]	4.71	-1.63 – 11.05	0.145	-2.56	-4.37 – -0.76	0.006	4.97	0.43 – 9.51	0.032	55.01	41.50 – 68.52	<0.001	1.40	0.50 – 2.30	0.002	-51.63	-58.78 – -44.48	<0.001	0.91	0.15 – 1.66	0.018	4.79	2.36 – 7.21	<0.001	-18.06	-32.19 – -3.94	0.012	-16.78	-44.22 – 10.66	0.230	-17.33	-45.89 – 11.23	0.233	274.66	11.42 – 537.91	0.041	-13.75	-35.82 – 8.31	0.221	-15.36	-24.03 – -6.68	0.001	-28.57	-49.05 – -8.09	0.006	-3.19	-28.15 – 21.76	0.801	0.18
study group [HV]	0.62	-5.95 – 7.18	0.853	-3.08	-4.94 – -1.21	0.001	-0.82	-5.52 – 3.88	0.731	-10.31	-24.30 – 3.68	0.148	-0.41	-1.34 – 0.52	0.386	36.58	29.18 – 43.98	<0.001	-0.02	-0.80 – 0.76	0.967	-0.98	-3.49 – 1.53	0.443	9.60	-5.02 – 24.23	0.197	2.46	-25.95 – 30.87	0.865	14.48	-15.09 – 44.05	0.336	-1.97	-274.52 – 270.59	0.989	-35.56	-58.41 – -12.72	0.002	5.35	-3.63 – 14.33	0.242	-62.51	-83.71 – -41.31	<0.001	-43.14	-68.98 – -17.30	0.001	0.19
elevated IMT	-11.97	-20.44 – -3.50	0.006	-0.70	-3.11 – 1.71	0.566	-0.94	-7.01 – 5.12	0.759	25.20	6.54 – 43.86	0.008	0.65	-0.54 – 1.85	0.283	-4.53	-14.08 – 5.02	0.351	0.56	-0.44 – 1.57	0.271	0.81	-2.43 – 4.05	0.623	-1.91	-20.78 – 16.96	0.842	-32.25	-68.91 – 4.41	0.084	-26.22	-64.38 – 11.94	0.177	18.89	-332.78 – 370.56	0.916	0.36	-29.11 – 29.84	0.981	-10.61	-22.20 – 0.98	0.073	7.38	-19.98 – 34.74	0.596	-9.72	-43.06 – 23.62	0.566	-0.14
study group [ESRD] × elevated IMT	6.40	-3.45 – 16.25	0.202	1.38	-1.43 – 4.18	0.335	4.57	-2.49 – 11.63	0.203	-36.00	-57.56 – -14.45	0.001	-0.37	-1.77 – 1.02	0.597	5.17	-5.93 – 16.28	0.360	-0.47	-1.64 – 0.70	0.434	-0.52	-4.29 – 3.25	0.786	-0.17	-22.11 – 21.78	0.988	9.34	-33.29 – 51.96	0.667	3.69	-40.68 – 48.06	0.870	53.47	-355.46 – 462.40	0.797	-5.51	-39.79 – 28.76	0.752	7.83	-5.64 – 21.31	0.253	-5.19	-37.00 – 26.63	0.748	7.39	-31.38 – 46.17	0.707	0.04
study group [CARD] × elevated IMT	13.80	0.89 – 26.71	0.036	-0.72	-4.39 – 2.95	0.701	1.79	-7.46 – 11.03	0.704	-18.83	-46.73 – 9.08	0.185	-0.63	-2.45 – 1.20	0.498	0.42	-14.13 – 14.98	0.954	0.06	-1.47 – 1.60	0.938	-2.52	-7.46 – 2.42	0.317	5.54	-23.21 – 34.29	0.704	23.51	-32.35 – 79.36	0.408	21.12	-37.02 – 79.25	0.475	-9.68	-545.49 – 526.13	0.972	15.28	-29.63 – 60.19	0.503	8.44	-9.21 – 26.10	0.347	-0.21	-41.90 – 41.47	0.992	4.68	-46.12 – 55.48	0.856	0.16
Observations	251			251			251			249			251			251			251			251			251			251			251			251			251			251			251			251			251
R2 / R2 adjusted	0.091 / 0.065			0.248 / 0.227			0.115 / 0.089			0.588 / 0.576			0.757 / 0.750			0.896 / 0.893			0.111 / 0.085			0.245 / 0.223			0.187 / 0.164			0.267 / 0.246			0.381 / 0.363			0.306 / 0.286			0.080 / 0.054			0.199 / 0.176			0.173 / 0.150			0.056 / 0.028			0.064 / 0.037
Deviance	40457.402			3272.285			20752.674			182177.524			809.852			51415.093			571.641			5926.937			200709.471			757480.413			820712.729			69707924.231			489704.110			75691.111			421908.577			626626.521			55.273
AIC	2006.028			1374.823			1838.466			2366.857			1024.328			2066.188			936.895			1523.921			2408.031			2741.394			2761.518			3876.434			2631.909			2163.257			2594.507			2693.793			350.503
log-Likelihood	-994.014			-678.411			-910.233			-1174.429			-503.164			-1024.094			-459.447			-752.961			-1195.016			-1361.697			-1371.759			-1929.217			-1306.955			-1072.628			-1288.253			-1337.897			-166.252
Table S4: General linear models (GLMs) results showing the mutual combination of CKD and elevated IMT effects on analyzed serum biomarkers.
[truncated: 104 more columns]

## Sheet: Table S5. Random effects
	age			BMI			glucose			urea			creatinine			eGFR			uric_acid			hsCRP			iron			UIBC			TIBC			ferritin			total_cholesterol			HDL_C			LDL_C			TG			total_protein
Predictors	Estimates	CI	p	Estimates	CI	p	Estimates	CI	p	Estimates	CI	p	Estimates	CI	p	Estimates	CI	p	Estimates	CI	p	Estimates	CI	p	Estimates	CI	p	Estimates	CI	p	Estimates	CI	p	Estimates	CI	p	Estimates	CI	p	Estimates	CI	p	Estimates	CI	p	Estimates	CI	p	Estimates
(Intercept)	60.63	58.69 – 62.58	<0.001	25.36	24.59 – 26.13	<0.001	79.01	77.31 – 80.72	<0.001	38.36	31.45 – 45.27	<0.001	0.85	0.49 – 1.21	<0.001	76.81	71.61 – 82.01	<0.001	3.89	5.66 – 6.11	<0.001	5.16	3.76 – 6.55	<0.001	110.26	103.99 – 116.54	<0.001	195.98	185.70 – 206.26	<0.001	305.15	293.97 – 316.33	<0.001	124.23	20.59 – 227.87	0.019	193.95	185.30 – 202.60	<0.001	47.02	44.05 – 50.00	<0.001	98.23	91.57 – 104.89	<0.001	139.44	132.51 – 146.37	<0.001	6.72
Random Effects
σ2	163.97			13.29			84.30			746.74			3.28			209.37			2.31			24.16			813.86			3063.49			3332.90			281257.46			1992.65			309.55			1716.13			2540.19			0.22
τ00	0.00 study_group			7.74 study_group			0.00 study_group			0.00 study_group			0.00 study_group			0.00 study_group			0.00 study_group			4.60 study_group			47.99 study_group			0.00 study_group			0.00 study_group			0.00 study_group			266.12 study_group			265.16 study_group			2567.87 study_group			36.23 study_group			0.01 study_group
τ11	7.72 study_group. study_groupESRD			4.39 study_group. study_groupESRD			0.47 study_group. study_groupESRD			7703.46 study_group. study_groupESRD			49.58 study_group. study_groupESRD			7471.31 study_group. study_groupESRD			0.02 study_group. study_groupESRD			8.47 study_group. study_groupESRD			1009.41 study_group. study_groupESRD			3289.92 study_group. study_groupESRD			6223.03 study_group. study_groupESRD			492145.19 study_group. study_groupESRD			471.92 study_group. study_groupESRD			396.29 study_group. study_groupESRD			2723.32 study_group. study_groupESRD			37.89 study_group. study_groupESRD			0.06 study_group. study_groupESRD
	4.77 study_group. study_groupCARD			4.47 study_group. study_groupCARD			86.80 study_group. study_groupCARD			4.69 study_group. study_groupCARD			0.01 study_group. study_groupCARD			359.58 study_group. study_groupCARD			0.31 study_group. study_groupCARD			5.14 study_group. study_groupCARD			49.71 study_group. study_groupCARD			39.85 study_group. study_groupCARD			59.98 study_group. study_groupCARD			141.90 study_group. study_groupCARD			274.96 study_group. study_groupCARD			262.03 study_group. study_groupCARD			2310.73 study_group. study_groupCARD			36.29 study_group. study_groupCARD			0.00 study_group. study_groupCARD
	9.61 study_group. study_groupPRE-DIAL			6.86 study_group. study_groupPRE-DIAL			30.67 study_group. study_groupPRE-DIAL			1558.86 study_group. study_groupPRE-DIAL			2.08 study_group. study_groupPRE-DIAL			2266.47 study_group. study_groupPRE-DIAL			0.78 study_group. study_groupPRE-DIAL			3.59 study_group. study_groupPRE-DIAL			915.87 study_group. study_groupPRE-DIAL			236.72 study_group. study_groupPRE-DIAL			584.38 study_group. study_groupPRE-DIAL			62873.84 study_group. study_groupPRE-DIAL			268.62 study_group. study_groupPRE-DIAL			258.58 study_group. study_groupPRE-DIAL			808.94 study_group. study_groupPRE-DIAL			36.26 study_group. study_groupPRE-DIAL			0.00 study_group. study_groupPRE-DIAL
	0.00 study_group. study_groupHV			7.74 study_group. study_groupHV			0.00 study_group. study_groupHV			112.55 study_group. study_groupHV			0.00 study_group. study_groupHV			1317.83 study_group. study_groupHV			0.00 study_group. study_groupHV			8.06 study_group. study_groupHV			48.03 study_group. study_groupHV			0.00 study_group. study_groupHV			0.00 study_group. study_groupHV			0.00 study_group. study_groupHV			590.74 study_group. study_groupHV			211.91 study_group. study_groupHV			1996.03 study_group. study_groupHV			987.08 study_group. study_groupHV			0.01 study_group. study_groupHV
	45.93 study_group.elevated_IMT			0.50 study_group.elevated_IMT			5.27 study_group.elevated_IMT			229.43 study_group.elevated_IMT			0.11 study_group.elevated_IMT			6.02 study_group.elevated_IMT			0.10 study_group.elevated_IMT			0.16 study_group.elevated_IMT			3.07 study_group.elevated_IMT			463.99 study_group.elevated_IMT			377.51 study_group.elevated_IMT			2341.23 study_group.elevated_IMT			12.95 study_group.elevated_IMT			11.99 study_group.elevated_IMT			5.22 study_group.elevated_IMT			0.14 study_group.elevated_IMT			0.00 study_group.elevated_IMT
ρ01				-0.46												-0.03						0.21			-0.66			0.39									-0.68			-1.00			-1.00			-0.98			-0.95
				-0.44												-0.03						-1.00			-1.00			-0.39									-0.99			-1.00			-1.00			-1.00			-0.99
				-1.00												0.03						-0.18			-0.68			0.39									-1.00			-1.00			-0.99			-1.00			-0.97
				-1.00												0.61						-0.22			-1.00			-0.98									-0.74			-0.01			-0.99			-0.08			-0.99
				-0.70												0.03						0.70			-0.52			0.39									0.09			1.00			0.99			-0.00			-0.90
N	5 study_group			5 study_group			5 study_group			5 study_group			5 study_group			5 study_group			5 study_group			5 study_group			5 study_group			5 study_group			5 study_group			5 study_group			5 study_group			5 study_group			5 study_group			5 study_group			5 study_group
Observations	251			251			251			249			251			251			251			251			251			251			251			251			251			251			251			251			251
Deviance	1997.151			1370.507			1832.648			2367.887			1020.744			2076.556			927.232			1522.251			2402.909			2734.137			2756.088			3868.503			2624.413			2159.987			2588.529			2682.151			340.230
AIC	2041.342			1416.553			1877.105			2409.542			1068.314			2118.779			975.742			1567.108			2444.757			2774.997			2796.781			3904.741			2665.618			2203.327			2630.257			2723.799			390.804
log-Likelihood	-997.671			-685.277			-915.552			-1181.771			-511.157			-1036.389			-464.871			-760.554			-1199.378			-1364.498			-1375.390			-1929.371			-1309.809			-1078.664			-1292.129			-1338.900			-172.402
Table S5: General linear mixed models (GLMMs) results showing the depicting role of random effects in the interplay between CKD and elevated IMT on analyzed serum biomarkers.
[truncated: 104 more columns]
